# Supplementary material for: Enhanced Nitric Oxide Detection Performance of Layer-like Ni-Doped WO3-Based Photoinduced Gas Sensor at Room Temperature
Source: Materials (Basel). 2026 Jun 30;19(13):2771. doi: 10.3390/ma19132771 (PMC13363474; doi:10.3390/ma19132771)
Supplement: Supplementary file 1 [file materials-19-02771-s001.zip]

Archive with 1 entries (1 files):
- materials-4382177-supplementary.pdf
